# Supplementary material for: CircNPHP4 in monocyte-derived small extracellular vesicles controls heterogeneous adhesion in coronary heart atherosclerotic disease
Source: Cell Death Dis. 2021 Oct 14;12(10):948. doi: 10.1038/s41419-021-04253-y (PMC8516978; doi:10.1038/s41419-021-04253-y)
Supplement: Supplementary file 2 — Supplementary Table 1 [file 41419_2021_4253_MOESM2_ESM.xlsx]

## Sheet: Sheet1
The clinicopathological characteristics in CAD patients and non-CAD control patients
No	Sex	Age	BMI	CAD	BP	Smoke	Alcohol	MAP	HR	apo-a(g/l)	apo-b(g/l)	LPa(mg/l)	Uric Acid(umol/l)	TG(mmol/l)	TC(mmol/l)	HDL(mmol/l)	LDL(mmol/l)	FPG(mmol/l)	Circ-sEVs	T2MD
No1	Female	56	25.62	No	No	Yes	Yes	104	78	1.24	1.05	91.1	384.1	1.28	5.37	1.2	3.63	5.17	4.996	No
No2	Female	56	22.72	No	No	Yes	No	85.7	76	1.08	0.81	35.5	318.8	1.72	4.21	0.98	2.74	4.99	3.655	No
No3	Female	57	23.72	No	No	Yes	No	91	88	1.61	0.67	51.5	315.3	1.49	4.19	1.52	2.39	5.33	0.458	No
No4	Male	60	22.5	No	No	No	No	84	72	1.39	0.53	517.8	274.2	0.94	3.22	1.27	1.84	5.42	4.352	No
No5	Female	61	25.61	No	No	No	No	86	79	1.3	0.72	49.4	362.6	1.02	3.9	1.1	2.49	5.71	1.3924	No
No6	Male	62	24.89	No	No	No	No	79.3	80	1.68	1.21	45.4	333.9	3.36	6.49	1.47	4.22	5.34	2.646	No
No7	Female	72	24.39	No	No	Yes	No	89.7	78	1.14	0.74	39.1	239.1	1.89	3.92	0.95	2.53	7.11	3.595	No
No8	Female	70	24.02	No	No	No	No	79.3	100	1.13	0.71	103.5	364.8	1.22	3.37	1.15	2.01	7.21	0.267	No
No9	Female	67	27.34	No	No	Yes	Yes	78	71	1.66	0.57	317.5	304.6	0.89	3.9	1.53	2.21	5.17	2.274	No
No10	Male	66	24.65	No	No	No	No	84	76	1.65	1.02	51.4	272.5	1.43	5.22	1.57	3.25	4.77	2.389	No
No11	Female	66	25.16	No	No	Yes	Yes	104.7	72	1.43	0.66	68.8	302	1.41	3.73	1.19	2.24	5.28	1.33	No
No12	Female	66	22.23	No	No	Yes	No	83	67	1.39	0.92	249.8	321.3	0.63	4.87	1.55	2.84	5.5	2.956	No
No13	Female	66	28.73	No	No	Yes	Yes	101.7	110	1.13	0.69	125.5	567.7	0.92	3.74	1.11	2.26	5	4.412	No
No14	Male	65	20.81	No	No	No	No	83.7	67	2.05	0.48	24.9	187	0.79	4.01	2.11	1.85	4.78	2.478	No
No15	Female	65	23.71	No	No	No	No	105.7	86	1.18	1.12	80.5	388.2	2.82	5.72	1.11	3.86	5.5	2.445	No
No16	Female	65	23.51	No	No	No	No	83	60	1.62	0.69	382.1	346.1	0.81	4.37	1.64	2.47	5.26	2.628	No
No17	Male	64	38.23	No	No	No	No	79.7	73	2.09	1.02	132.2	359.8	1.44	6.31	2.01	3.87	6.61	4.879	No
No18	Male	64	24.46	No	No	No	No	89	87	1.63	0.9	163.4	286.9	1.56	5.05	1.63	3	4.87	2.732	No
No19	Female	64	22.65	No	No	Yes	No	95.7	75	0.88	0.62	106.3	422.2	0.8	3.15	0.85	2.04	4.02	1.364	No
No20	Female	63	26.81	No	No	Yes	No	103	76	1.21	0.92	14.9	336.4	1.53	4.86	1.22	3.16	6.78	1.2392	No
No21	Male	61	23.05	No	No	No	No	80.7	81	2.08	0.63	654.5	195.4	1.25	4.29	1.9	2.18	4.96	2.736	No
No22	Male	60	23.42	No	No	No	No	86.3	68	1.44	0.85	46	102.4	1	4.69	1.36	2.96	5.6	3.316	No
No23	Female	60	19.82	No	No	Yes	Yes	85	66	1.66	0.68	24.4	425.8	1.51	3.9	1.41	2.22	5.03	0.0625	No
No24	Female	55	25.77	No	No	Yes	No	109.3	85	0.69	0.61	52.1	716.9	1.1	2.96	0.72	1.94	5.26	5.217	No
No25	Female	55	28.4	No	No	Yes	Yes	103.7	62	1.31	1.07	30	468.1	1.03	4.84	1.28	3.16	5.53	2.723	No
No26	Male	73		No	No			95.3			1.36		68.4		2.36	5.13	1.31		1.689	No
No27	Female	62	26.56	No	No			96.7			1.32	9.7	82.1		1.68	5.8	1.36	5.5	2.458	No
No28	Male	65	26.22	No	No	No	No	86.7	65	1.86	0.87	86.7	367.5	1.22	5.1	1.53	3	7.27	3.477	No
No29	Male	66	24.65	No	No	No	No	84	76	1.65	1.02	51.4	272.5	1.43	5.22	1.57	3.25	4.77	2.138	No
No30	Female	57	29.05	No	No	No	No	95.7	73	1.08	1.44	204.8	309.5	1.31	6.45	1.17	4.44	7.89	6.757	Yes
No31	Male	64	19.14	No	No	Yes	No	74.3	68	1.78	0.73	32.9	251	0.86	4.84	1.79	2.71	5.2	1.926	Yes
No32	Male	64	28.89	No	No	No	No	81	71	1.88	0.51	39.2	352	1.32	3.66	1.67	1.85	5.33	3.786	Yes
No33	Female	65	26.26	No	No	No	No	95	73	1.07	0.45	50.5	346.1	1.32	1.55	1.07	1.55	6.4	0.243	Yes
No34	Male	74	24.65	No	No	Yes	No	65.7	59	1.49	1.04	0.86	381	2.75	5.14	1.17	3.14	6.36	4.326	Yes
No35	Male	55	31.11	No	Yes	No	No	100.7	104	1.67	1.15	172	273	3.32	6.6	1.62	4.02	5.38	3.189	No
No36	Female	55	32.87	No	Yes	Yes	Yes	111	66	1.04	0.92	285.9	439	3.1	4.63	0.91	2.87	5.84	2.286	No
No37	Male	56	25.39	No	Yes	No	No	83	68	1.71	0.65	20.1	191.1	1.17	4.34	1.62	2.48	6.2	4.219	No
No38	Male	58	23.53	No	Yes	No	No	89.3	64	1.93	0.75	648.7	326.8	1.36	4.66	1.82	2.64	5.04	5.347	No
No39	Male	58	25.97	No	Yes	No	No	85.7	66	1.57	0.76	62.2	264	1.79	4.32	1.41	2.59	6.58	1.873	No
No40	Male	59	25.71	No	Yes	No	No	111	63	0.96	0.48	56.3	263.7	0.84	2.5	0.88	1.35	4.8	3.839	No
No41	Male	59	28.23	No	Yes	No	No	101.7	94	1.6	0.59	136.3	290.6	2.1	3.83	1.29	1.88	5.54	6.836	No
No42	Male	64	25.3	No	Yes	No	No	93.7	63	1.61	0.7	43.8	238	1.6	4.31	1.47	2.59	5.96	4.968	No
No43	Female	64	23.03	No	Yes	Yes	No	95	72	1.1	0.85	725	341	1.3	4.2	1.11	2.79	5.27	7.248	No
No44	Male	65	21.48	No	Yes	No	No	91.7	95	1.12	0.35	111	500	0.85	2.35	1.07	1.02	5.55	3.821	No
No45	Female	71	22.57	No	Yes	Yes	Yes	76.3	75	1.26	0.45	95.5	352.5	0.86	2.68	1.14	1.39	5.57	4.679	No
No46	Female	70	26.3	No	Yes	Yes	Yes	92.3	73	1.21	1.21	1158.5	454.1	1.59	5.94	1.27	4.09	5	2.191	No
No47	Female	68	23.66	No	Yes	No	Yes	107.3	72	1.15	0.83	44.4	434.8	1.76	4.21	1.09	2.46	4.69	5.619	No
No48	Female	68	31.22	No	Yes	Yes	Yes	110	67	0.38	1.02	27.5	276.9	2.43	5.24	1.23	3.39	6.37	1.691	No
No49	Female	67	25.69	No	Yes	Yes	No	91.3	72	1.19	0.91	65.2	251.3	1.06	4.74	1.17	2.93	4.51	3.778	No
No50	Male	67	18.18	No	Yes	No	No	100	57	0.9	0.46	72.5	416.6	0.9	2.54	0.84	1.48	5.81	1.167	No
No51	Male	66	25.33	No	Yes	No	No	82.3	62	1.44	0.45	52.8	285.2	1.77	3.01	1.17	1.68	5.62	4.172	No
No52	Male	66	26.37	No	Yes	No	No	88	58	1.79	0.58	187.7	332.4	2.8	3.34	1.26	1.7	5.6	0.722	No
No53	Female	66	26.89	No	Yes	No	No	88.3	64	0.98	0.88	204.8	367.6	1.63	4.37	0.87	2.93	5.49	4.536	No
No54	Female	65	25.48	No	Yes	Yes	Yes	94.3	71	1.44	0.86	5.4	294.3	1.7	4.58	1.25	2.84	5.21	0.273	No
No55	Female	65	20.2	No	Yes	Yes	No	95	67	1.69	1.11	31.2	390.4	1.29	5.97	1.7	3.74	5.63	1.224	No
No56	Female	65	27.92	No	Yes	Yes	Yes	109.7	69	1.23	0.95	616.6	415.2	1.29	4.81	1.14	3.18	6.31	0.444	No
No57	Female	65	29.3	No	Yes	No	Yes	69	76	1.14	0.94	35.5	453.5	1.89	4.6	1.06	3.02	6.99	2.1469	No
No58	Female	65	27.72	No	Yes	No	No	110.7	82	1.2	0.66	72.1	334.4	1.21	3.59	1.13	2.21	4.97	1.453	No
No59	Female	63	23.36	No	Yes	Yes	Yes	108.3	94	0.83	0.82	713.3	712	4.38	4.51	0.68	2.72	6.13	0.689	No
No60	Female	63	23.88	No	Yes	Yes	Yes	102.7	62	1.49	0.99	22.5	353.33	1.2	5.42	1.58	3.4	5.55	9.257	No
No61	Female	63	24.8	No	Yes	Yes	No	97	62	1.19	0.37	28.9	362.1	1.51	2.96	1.18	1.55	6.27	0.233	No
No62	Female	55	26.15	No	Yes	No	No	86.7	70	1.32	0.83	16.8	331.1	1.55	4.54	1.21	2.94	5.32	0.084	No
No63	Male	55	25.56	No	Yes	No	No	110	72	1.29	0.64	947.8	400.8	1.18	3.7	1.24	2.14	5.25	7.518	No
No64	Female	54	26.13	No	Yes	Yes	Yes	100	66	1.06	0.51		267.9	1.88	2.94	0.94	1.75		1.316	No
No65	Female	54	24.22	No	Yes	No	No	90.3	107	1.66	1.36	85.3	397.4	3.03	7.34	1.68	4.67	4.78	2.777	No
No66	Female	55	17.96	No	Yes	Yes	Yes	90	81	0.92	1.04	885.2	332.9	1.24	5.04	0.97	3.34	4.92	0.9625	No
No67	Male	73	25.89	No	Yes	No	No	90	67	1.91	0.7	37.8	290	2.69	4.15	1.47	2.25	5.98	1.772	No
No68	Male	65	26.85	No	Yes	Yes	No	88.3	84	1.13	0.77	1122.3	538	1.48	4.05	1.03	2.49	6.13	3.499	No
No69	Female	73	22.04	No	Yes	Yes	Yes	105.3	68	1.3	0.7	187.1	435.5	1.43	3.63	1.12	2.13	5.1	8.118	No
No70	Female	78	25.06	No	Yes	No	No	87.3	72	1.09	0.79	125.1	373.9	1.51	4.02	0.98	2.57	5.53	1.878	No
No71	Female	45	25.14	Yes	No	No	No	103	62	0.98	0.69	151	151	1.04	3.52	0.89	2.32	5.59	13.171	No
No72	Female	55	23.53	Yes	No	Yes	No	90.7	73	1.49	0.53	403.5	389.7	2.09	3.22	1.22	1.77	6.72	5.299	Yes
No73	Female	55	21.97	Yes	No	Yes	No	99.7	62	1.18	1.22	360	339.7	1.41	5.46	1.22	3.61	6.29	7.277	Yes
No74	Male	55	20.89	Yes	No	Yes	Yes	84.7	78	1.85	1.35	230	392	1.05	7.2	1.95	4.6	4.87	10.756	No
No75	Female	58		Yes	Yes	No	No	86.7	81	1.13	0.76	1522	311	0.97	4.06	1.16	2.49	5.3	5.34	No
No76	Female	58		Yes	No	No	No	75.3	82	1.29	0.69	60.6	345	1.44	3.97	1.2	2.37	5.13	5.415	No
No77	Female	58	31.22	Yes	Yes	No	No	93	66	0.96	0.43	664	256.9	0.85	2.51	0.87	1.48	5.09	5.89	Yes
No78	Female	59	21.36	Yes	Yes	Yes	No	108.7	84	1.76	0.65	77	224.8	1.3	4.45	1.68	2.47	5.94	2.911	No
No79	Female	59	22.95	Yes	Yes	Yes	No	94.3	80	1.09	0.82	48.5	8.07	2.97	4.53	0.98	2.81	8.07	6.999	Yes
No80	Female	60		Yes	Yes	Yes	Yes	94.7	57	1.12	0.54	147	426	0.68	3.04	1.11	1.83	5.19	4.427	No
No81	Female	60	35.55	Yes	Yes	Yes	No	97.7	62	1.01	0.45	39.7	358.6	1.07	2.67	1.01	1.46	6.74	8.279	No
No82	Female	61	22.95	Yes	No	No	No	96	96	0.89	0.92	100	545	1.03	4.47	0.92	2.99	6.06	11.917	No
No83	Female	62	24.49	Yes	Yes	No	No	111	80	1.12	0.62	59	364	3.32	3.98	0.91	2.49	6.31	4.516	No
No84	Female	62	19.81	Yes	No	Yes	Yes	50.3	84	1.02	0.71	52.8	551	1.07	3.74	0.97	2.42	5.56	15.46	No
No85	Female	62	25.71	Yes	Yes	No	No	104.3	78	1.07	0.53	938	419	1.35	2.82	0.93	1.58	4.92	5.668	No
No86	Female	63	26.3	Yes	Yes	Yes	Yes	111	71	1	0.62	30	428.4	1.08	2.38	1.08	2.38	5.25	4.384	No
No87	Female	63	26.45	Yes	Yes	Yes	No	101.7	77	1,68	0.47	100	398	0.83	3.12	1.59	1.42	5.12	1.674	No
No88	Female	63	27.68	Yes	Yes	Yes	No	96.3	76		0.88	138	323	2.4	4.39	0.96	2.71	6.34	7.612	No
No89	Male	64	24.61	Yes	Yes	No	No	94	70	1.57	1.05	1818	385.7	2.19	5.16	1.42	3.22	5.32	9.656	No
No90	Female	64	26.77	Yes	Yes	Yes	No	98.7	78	1.14	0.63	71.8	284.8	1.22	3.12	1.2	1.78	5.45	8.788	Yes
No91	Female	64	25.47	Yes	Yes	Yes	Yes	92.7	70	1.37	0.61	59.9	366	1.25	3.82	1.32	2.27	5.51	6.558	No
No92	Male	64	24.44	Yes	Yes	No	No	96	67	1.06	0.6	299	418	0.95	3.12	0.95	1.88	7.37	5.277	Yes
No93	Female	70		Yes	Yes	Yes	Yes	93	56	1.17	0.47	400.1	409.2	0.92	2.89	1.15	1.57	5.04	11.917	No
No94	Female	66	24.44	Yes	No	Yes	No	89.7	70	1.11	1.05	219.6	376.2	1.81	4.88	1.05	3.58	5.29	9.613	No
No95	Male	50	20.08	Yes	Yes	No	No	111.3	90	1.31	1,58	461.6	360	3.55	7.09	1.3	4.64	10.05	9.875	Yes
No96	Male	61	23.63	Yes	Yes	No	No	95.7	83	1.46	1.09	91.6	375.7	1.88	5.62	1.29	3.55	5.36	9.721	No
No97	Male	51	26.67	Yes	Yes	No	No	93.7	79	1.72	0.71	608.6	258.3	1.21	4.52	1.54	2.65	5.01	6.923	No
No98	Female	60	28.65	Yes	Yes	Yes	Yes	90.3	69	1.33	0.39	123.5	326.9	0.79	2.61	1.19	1.38	5.16	6.917	No
No99	Male	62	30.39	Yes	Yes	No	No	89.3	73	1.36	0.68	95.4	299.6	1.38	3.66	1.16	2.17	9.32	6.087	Yes
No100	Female	60	18.51	Yes	No	No	No	116	96	1.62	0.78	69.5	378	0.75	4.23	1.48	2.6	9.02	7.899	Yes
No101	Male	59	26.67	Yes	Yes	No	No	98.3	93	1.37	1.25	67	315.6	5.22	6.2	1.15	3.74	11.98	6.138	Yes
No102	Female	65	19.92	Yes	No	Yes	No	95.3	89	1.34	0.78	936	333	1.36	4.24	1.23	2.51	3.96	8.342	No
No103	Female	50	26.03	Yes	No	Yes	No	97	76	1.2	0.63	212.6	463	1.06	3.34	1.06	1.94	4.63	11.142	No
No104	Female	63	24.61	Yes	Yes	Yes	Yes	83.7	84	1.5	0.59	49.5	390	1.96	3.64	1.2	1.92	4.46	8.892	No
No105	Female	64	30.1	Yes	Yes	Yes	No	99.3	56	1.36	0.52	154.6	395	0.86	3.37	1.29	1.68	5.7	12.45	No
No106	Female	55	19.9	Yes	No	No	No	84.3	82	0.88	0.84	25.3	257.9	2.59	3.66	0.64	2.41	8.9	8.369	Yes
No107	Female	57	25.39	Yes	No	No	No	100.3	72	1.07	1.01	60.3	426	3.58	5.05	0.86	3.29	4.74	13.557	No
No108	Female	57	29.05	Yes	Yes	Yes	Yes	110	69	1.54	1.26	386.6	474.6	3.36	6.02	1.31	3.82	5.34	17.986	No
No109	Female	62	24.8	Yes	No	Yes	Yes	97.3	83	1.13	0.64	23	307	5.81	4.29	0.87	2.36	6.07	5.085	Yes
No110	Male	57	18.67	Yes	Yes	No	No	87.7	80	1.75	0.83	954	346	0.85	4.84	1.55	2.75	6.25	15.427	Yes
No111	Female	64	20.37	Yes	Yes	No	No	112.3	56	1.21	0.79	101.3	475	2.42	4.38	1.15	2.39	8.58	11.727	No
No112	Female	60	23.83	Yes	Yes	Yes	Yes	86.7	62	1.2	0.53	63.7	298.7	0.86	3.02	1.07	1.6	5.6	1.212	No
No113	Male	65	17.58	Yes	No	No	No	70.7	94	1.07	0.7	178.4	478	1.67	3.11	0.78	1.83	8.24	2.173	Yes
No114	Female	47	23.57	Yes	No	Yes	No	91	64	1.12	0.63	86	495	3.87	3.75	0.8	2.07	4.09	7.788	No
No115	Female	38	24.34	Yes	No	Yes	No	95	72	0.99	1.05	107.5	527	1.08	5	0.95	3.32	6.37	12.416	No
No116	Female	62	25.91	Yes	No	No	Yes	86.3	76	1.53	0.98	34.4	436	1.38	5.57	1.43	3.42	4.99	15.669	No
No117	Male	64	24.44	Yes	Yes	No	No	97.7	74	1.56	0.72	98.9	261.4	1.56	3.97	1.36	2.17	7.23	5.377	Yes
No118	Female	55	25.26	Yes	Yes	Yes	Yes	83.7	84	1.33	1.25	70	567	1.58	5.55	1.18	3.58	4.53	12.425	No
No119	Female	62	24.26	Yes	Yes	No	No	95	96	1.31	0.46	637	366	1.28	2.89	1.24	1.34	4.87	2.546	Yes
No120	Female	59	20.2	Yes	No	Yes	No	76	71	1.21	0.86	202	268	1.21	4.44	1.1	2.86	4.65	5.846	No
No121	Female	50	27.34	Yes	Yes	Yes	Yes	81.3	78	1.12	0.62	24.8	517	2.17	3.2	0.93	1.95	4.94	7.728	No
No122	Female	63	22.32	Yes	Yes	Yes	Yes	92.7	69	1.03	0,97	1326	339	1.22	4.44	0.98	2.87	5.46	16.816	No
No123	Female	55	23.44	Yes	Yes	No	No	87.7	68	1.16	0.37	83.2	382	1.3	2.26	0.99	1.14	4.76	11.281	No
No124	Female	56	30.48	Yes	No	Yes	No	83.7	70	1.11	0.4	337	356	2.09	2.53	0.98	1.28	8.66	2.948	Yes
No125	Female	56	25.78	Yes	No	Yes	No	87.7	60	1.14	0.6	62.5	296.8	1.06	3.08	1.09	1.77	10.07	13.686	Yes
No126	Female	50	26.4	Yes	Yes	Yes	No	93.7	67	1.29	0.57	50.5	599	1.01	2.91	1.06	1.46	4.77	8.459	No
No127	Female	63	22.48	Yes	No	Yes	No	82.3	60	1.04	0.89	162.3	520	2.28	4.05	0.95	2.49	6.67	8.317	Yes
No128	Male	61	20.87	Yes	No	No	No	90.3	77	1.29	0.95	177	278	0.8	5.23	1.24	3.28	4.13	8.153	No
No129	Female	53	28.47	Yes	No	Yes	No	80.7	74	1.34	1.52	181.4	472	2.41	6.41	1.23	4.2	5.09	9.823	No
No130	Male	53	23.83	Yes	Yes	No	No	73.3	78	1.09	0.47	28.3	211	1.45	2.67	0.93	1.51	4.34	5.378	No
No131	Female	61	20.43	Yes	No	Yes	Yes	93.7	76	1.35	0.98	996	434	1.39	5.05	1.3	3.08	4.42	8.843	No
No132	Female	56	24.96	Yes	No	Yes	Yes	78.3	61	1.01	0.86	78	350	1.41	4.14	0.96	2.64	4.61	4.675	No
No133	Female	62	25.46	Yes	Yes	Yes	No	81	62	1.36	1.12	28.4	453	2.15	5.39	1.32	3.21	5.22	6.632	Yes
No134	Female	53	28.37	Yes	No	No	No	92.3	82	1.4	0.76	41.2	346.6	0.93	4.02	1.24	2.35	5.32	4.378	No
No135	Female	48	35.43	Yes	Yes	Yes	No	93	67	0.99	0.53	44.5	448	6.22	3.31	0.74	1.62	4.66	11.738	No
No136	Female	52	26.81	Yes	Yes	Yes	Yes	100	70	1.67	0.58	1492.2	410	0.82	3.57	1.52	1.85	5.51	3.893	No
No137	Female	40	23.94	Yes	Yes	Yes	Yes	119.3	72	1.13	1.19	170	483	2.14	5.51	1.07	3.78	4.61	2.594	No
No138	Male	79	26.16	Yes	Yes	No	No	90	71	1.43	0.76	70.5	252.3	1.25	4.69	1.35	2.75	5.85	6.172	No
No139	Male	83	22.22	Yes	Yes	No	No	83.7	77	1.3	1.18	1270.4	422	1.03	5.87	1.28	3.66	5.13	19.893	No
No140	Female	60	28.2	Yes	Yes	Yes	No	90	92	1.18	1.2	39.6	388.3	2.64	5.34	0.91	3.53	5.66	1.669	No
No141	Female	82	24.84	Yes	Yes	Yes	No	89.7	72	1.29	0.64	106.7	336.8	0.89	3.49	1.21	1.95	6.94	3.817	No
No142	Female	77	23.15	Yes	Yes	No	No	109	62	0.73	0.84	875	208.3	1.18	3.95	0.86	2.49	5.19	5.169	No
No143	Male	72	26.22	Yes	Yes	No	No	70	70	1.11	0.71	198.7	356.5	0.83	3.99	1.16	2.39	5.33	6.878	Yes
No144	Male	70	26.67	Yes	Yes	No	No	112.7	72	1.5	0.73	29.3	300.4	1.67	4.02	1.3	2.18	7.45	4.689	Yes
No145	Male	81	21.58	Yes	Yes	No	No	100.3	63	1.63	0.69	79.8	331.4	1.42	4.18	1.42	2.36	4.71	2.757	Yes
No146	Female	78	20.45	Yes	No	No	No	93	82	1.76	0.93	1126.7	329.8	1.02	5.21	1.54	3.12	13.69	9.165	Yes
No147	Female	76	27.68	Yes	Yes	No	No	72.3	80	1.12	0.64	215.2	548.2	1.8	3.49	1	2.06	6.58	3.477	No
No148	Female	81	18.03	Yes	Yes	No	No	86	86	1.18	1.28	244.8	319.7	0.75	5.81	1.23	3.91	18.58	6.138	Yes
No149	Female	77	15.24	Yes	Yes	No	No	91	88	1.29	0.47	659.1	378.2	1.22	3.85	1.02	2.35	8.22	14.756	Yes
No150	Female	55	22.03	Yes	No	Yes	No	84.7	96	1.47	1.35	531.8	478	2.86	6.16	1.43	3.87	8.1	8.115	No
No151	Male	76	23.19	Yes	Yes	Yes	No	95.3	73	1.85	0.64	1178.5	331.9	1.25	4.44	1.61	2.41	5.08	5.328	No
No152	Male	83	24.12	Yes	Yes	No	No	82	80	1.65	0.53	76.7	383.6	1.07	3.43	1.44	1.78	6.37	9.231	No
No153	Female	65	18.37	Yes	Yes	No	No	78.7	74	1.08	0.45	171.5	517.1	1.11	3.05	1.04	1.64	4.58	2.448	No
No154	Female	61	25.71	Yes	No	Yes	No	90.7	76	1.26	1.13	57.4	288.1	3.55	6.38	1.07	3.86	4.37	3.184	No
No155	Female	64	30.1	Yes	Yes	Yes	No	99.3	56	1.36	0.52	154.6	394.9	0.86	3.37	1.29	1.68	5.7	1.378	No
No156	Female	68	27.36	Yes	Yes	No	No	79.7	71	1.06	0.53	55	370	1.27	3.08	0.97	1.6	5.07	8.843	No
No157	Male	78	27.34	Yes	Yes	No	No	107.3	76	1.47	1.01	132	505.7	1.57	5.57	1.28	3.42	5.58	9.474	Yes
No158	Female	66	24.86	Yes	No	Yes	No	82.3	82	1.88	0.86	85.1	343.7	0.91	5.12	1.77	2.88	4.73	6.632	No
No159	Male	83	22.67	Yes	Yes	No	No	85.3	84	1.69	0.93	100.4	365	2.25	5.38	1.36	3.07	7.37	4.378	Yes
No160	Male	73	28.67	Yes	Yes	No	No	88.7	63	1.13	1.12	970.2	417.2	1.28	5.12	1.11	3.14	4.52	2.911	No
No161	Male	80	41.08	Yes	Yes	No	No	93	71	1.06	0.59	1009	465.3	1.97	2.92	0.86	1.75	7.61	1.893	Yes
No162	Female	81	20.31	Yes	Yes	Yes	Yes	94.7	81	1.28	0.47	44.8	352.7	0.66	2.76	1.13	1.59	12.25	2.594	Yes
No163	Female	62	25.71	Yes	No	Yes	No	105	76	1.28	1.02	59.7	443.6	1.69	5.16	1.13	3.48	4.81	6.172	No
No164	Female	62	28.13	Yes	Yes	Yes	No	87	68	1.57	0.44	409.1	360.9	0.8	2.85	1.29	1.43	4.69	1.669	No
No165	Female	66	20.76	Yes	Yes	Yes	Yes	81.3	70	1.02	0.54	101.4	443.3	0.77	3.02	1.2	1.38	4.11	8.118	No
No166	Male	73	23.98	Yes	No	No	No	90.7	76	1.57	1.09	215.1	483	7.22	7.04	1.07	3.93	9.47	9.581	Yes
No167	Female	61	21.48	Yes	Yes	Yes	Yes	102.7	64	1.6	0.69	63.8	290.7	1.54	3.94	1.3	2.21	4.7	25.85	No
No168	Male	69	16.33	Yes	Yes	No	No	96.3	64	1.4	0.56	275.7	144.1	0.81	3.3	1.31	1.71	4.23	1.675	No
No169	Female	75	27.04	Yes	Yes	No	No	79.3	58	1.31	0.72	10.6	461.5	4.78	4.18	0.93	2.29	7.58	3.767	Yes
No170	Female	70		Yes	No	Yes	No	96.3	79	1.25	0.71	46.1	337.6	1.17	3.5	1.07	2.08	5.75	4.651	No
No171	Male	70	28.06	Yes	Yes	No	No	99.3	63	1.71	1.06	364	369.5	2.78	5.82	1.37	3.63	9.15	18.173	Yes
No172	Female	67	19	Yes	Yes	Yes	Yes	106	78	1.45	0.73	1186.5	321.7	1.68	4.11	1.26	2.38	3.97	3.412	No
No173	Female	78	23.74	Yes	Yes	No	No	72.7	84	0.81	0.84	93.3	446.7	0.98	3.67	0.74	2.48	3.94	12.142	No
No174	Male	84	22.96	Yes	Yes	No	No	91.3	65	1.26	1.22	51.5	389.9	1.16	6.22	1.29	4.18	4.93	15.258	Yes
No175	Female	80	22.15	Yes	Yes	No	Yes	93.3	80	1.29	0.59	20.8	295.1	0.75	3.4	1.37	1.81	4.77	6.364	No
No176	Female	71	28.98	Yes	Yes	Yes	Yes	93	63	2.39	0.77	57	444.2	1.18	5.08	2.09	2.6	4.62	2.432	No
No177	Male	75	25.63	Yes	Yes	No	No	92.7	66	1.52	0.67	719.1	255.5	1.84	3.93	1.26	2.27	5.6	1	No
No178	Female	77	27.43	Yes	Yes	Yes	No	82.7	85	1.55	0.68	136.4	611	2.12	4.03	1.27	2.27	6.2	3.458	Yes
No179	Female	75	25.71	Yes	Yes	No	No	111.3	72	0.95	0.83	1634.4	775.4	1.29	3.9	0.79	2.54	4.89	19.893	No
